# Supplementary material for: Advances in Diagnostic Bronchoscopy
Source: Diagnostics (Basel). 2021 Oct 26;11(11):1984. doi: 10.3390/diagnostics11111984 (PMC8620115; doi:10.3390/diagnostics11111984)
Supplement: Supplementary file 1 [file diagnostics-11-01984-s001.zip]

Archive with 1 entries (1 files):
- diagnostics-1419757-supplementary.pdf
